# Supplementary material for: Probiotic-infused activated charcoal/ hydroxyapatite microbeads: a novel strategy to disinfection
Source: PeerJ. 2026 Feb 18;14:e20803. doi: 10.7717/peerj.20803 (PMC12924655; doi:10.7717/peerj.20803)
Supplement: Supplemental Information 1 [file peerj-14-20803-s001.xlsx]

## Sheet: Sheet1
Time (Days)	Frozen_Rep1	Frozen_Rep2	Frozen_Rep3	Frozen_Rep4	Frozen_SD	Refrigerated_Rep1	Refrigerated_Rep2	Refrigerated_Rep3	Refrigerated_Rep4	Refrigerated_SD	RoomTemp_Rep1	RoomTemp_Rep2	RoomTemp_Rep3	RoomTemp_Rep4	RoomTemp_SD
0	8.02	7.97	8.01	8.03	0.023	8.01	8.01	8.01	8.03	0.009	7.81	7.8	7.86	7.95	0.059
1	8.01	7.99	8.06	7.99	0.029	8.05	7.88	8.02	8.01	0.065	8.02	8.19	7.98	7.98	0.087
3	7.91	7.98	7.94	7.92	0.027	7.88	7.95	7.85	7.86	0.039	8.35	8.14	8.14	8.16	0.088
7	7.87	7.9	7.88	7.92	0.019	7.83	7.86	7.88	7.84	0.019	8.06	8.13	8.16	8.2	0.051
10	7.9	7.9	7.89	7.9	0.004	7.78	7.76	7.78	7.84	0.03	7.63	7.59	7.78	7.8	0.091
14	7.89	7.89	7.85	7.92	0.025	7.75	7.72	7.71	7.67	0.029	6.85	7	6.94	6.91	0.054
21	7.87	7.84	7.85	7.83	0.015	7.72	7.76	7.65	7.76	0.045	6.43	6.59	6.52	6.59	0.066
28	7.81	7.8	7.82	7.86	0.023	7.65	7.71	7.64	7.57	0.05	5.98	6.04	6.14	6.07	0.058
60	7.81	7.76	7.74	7.78	0.026	7.48	7.5	7.63	7.54	0.058	4.56	4.55	4.56	4.63	0.032
90	7.77	7.75	7.79	7.75	0.017	7.48	7.49	7.38	7.41	0.046	4.21	4.11	4.09	4.04	0.062
120	7.76	7.78	7.8	7.75	0.019	7.4	7.4	7.45	7.36	0.032	3.89	3.92	3.86	3.79	0.048
150	7.8	7.79	7.8	7.76	0.016	7.35	7.26	7.32	7.27	0.037	3.61	3.6	3.64	3.75	0.06
180	7.72	7.76	7.75	7.69	0.027	7.29	7.26	7.34	7.25	0.035	3.61	3.52	3.53	3.45	0.057
240	7.75	7.71	7.74	7.69	0.024	7.31	7.29	7.27	7.32	0.019	3.47	3.39	3.55	3.34	0.08
300	7.69	7.75	7.69	7.71	0.024	7.2	7.11	7.26	7.26	0.061	3.49	3.5	3.39	3.43	0.045
365	7.52	7.55	7.48	7.56	0.031	7.1	7.13	7.05	7.09	0.029	3.33	3.45	3.32	3.34	0.052
