# Supplementary material for: Probiotic-infused activated charcoal/ hydroxyapatite microbeads: a novel strategy to disinfection
Source: PeerJ. 2026 Feb 18;14:e20803. doi: 10.7717/peerj.20803 (PMC12924655; doi:10.7717/peerj.20803)
Supplement: Supplemental Information 2 [file peerj-14-20803-s002.xlsx]

## Sheet: Sheet1
Time (Days)	Rep1	Rep2	Rep3	Rep4	Mean	SD
0	7.0849	7.06585	7.08943	7.11569	7.08897	0.0205362
1	7.17063	7.17063	7.24317	7.2107	7.19878	0.0351034
3	6.82653	6.87713	6.82683	6.82671	6.8393	0.0252195
7	6.66452	6.5352	6.5465	6.61626	6.59062	0.0609251
10	6.2491	6.342	6.25644	6.22114	6.26717	0.0521524
14	6.16725	6.03194	6.0554	5.93602	6.04765	0.0949962
18	5.72101	5.77998	5.66641	5.80381	5.7428	0.061686
21	5.63195	5.65666	5.63186	5.82818	5.68716	0.0947334
25	5.51865	5.41423	5.60225	5.39792	5.48326	0.095675
30	5.50297	5.26444	5.3339	5.50165	5.40074	0.120668
