# Supplementary material for: Probiotic-infused activated charcoal/ hydroxyapatite microbeads: a novel strategy to disinfection
Source: PeerJ. 2026 Feb 18;14:e20803. doi: 10.7717/peerj.20803 (PMC12924655; doi:10.7717/peerj.20803)
Supplement: Supplemental Information 3 [file peerj-14-20803-s003.xlsx]

## Sheet: Sheet1
Pathogen	Time	Treatment	Test1	Test2	Test3	Test4
S. aureus	30 min	PIMD	0.9937	0.9965	0.9993	0.9965
S. aureus	30 min	Sodium hypochlorite	0.9958	0.9977	0.9996	0.9977
S. aureus	30 min	Negative Control	0.1234	0.124	0.1246	0.124
E. coli	30 min	PIMD	0.9932	0.9954	0.9976	0.9954
E. coli	30 min	Sodium hypochlorite	0.9948	0.9973	0.9998	0.9973
E. coli	30 min	Negative Control	0.0866	0.0871	0.0876	0.0871
P. aeruginosa	30 min	PIMD	0.9863	0.9894	0.9925	0.9894
P. aeruginosa	30 min	Sodium hypochlorite	0.9885	0.9912	0.9939	0.9912
P. aeruginosa	30 min	Negative Control	0.0587	0.059	0.0593	0.059
S. aureus	1 hour	PIMD	0.99751	0.99991	1.00231	0.99991
S. aureus	1 hour	NaOCl	0.99817	0.99997	1.00177	0.99997
S. aureus	1 hour	Control	0.1826	0.1833	0.184	0.1833
E. coli	1 hour	PIMD	0.9976	0.9998	1.002	0.9998
E. coli	1 hour	NaOCl	0.99793	0.99993	1.00193	0.99993
E. coli	1 hour	Control	0.1254	0.1259	0.1264	0.1259
P. aeruginosa	1 hour	PIMD	0.99711	0.99971	1.00231	0.99971
P. aeruginosa	1 hour	NaOCl	0.99752	0.99982	1.00212	0.99982
P. aeruginosa	1 hour	Control	0.079	0.0794	0.0798	0.0794
